# Supplementary material for: A meta-analysis of the relationship between circulating microRNA-155 and coronary artery disease
Source: PLoS One. 2023 Apr 13;18(4):e0274277. doi: 10.1371/journal.pone.0274277 (PMC10101406; doi:10.1371/journal.pone.0274277)
Supplement: S1 File — (XLSX) [file pone.0274277.s001.xlsx]

## Sheet: Sheet1
Study	Year	sample sourse	MethodS					Sample collection	Serum isolation / mononuclear cell isolation		Total RNA extraction	cDNA synthesis	PCR
			Sample collection	Serum isolation / mononuclear cell isolation	RNA extraction	cDNA synthesis	PCR	Sampling position and sample type	Methods	Monitoring of CD4+t cell survival rate	Methods	Methods	Methods	Reagent Company	PCR system (sybe/f primer /r primer /cDNA/ water)	Total quantity(ul)
Jia Wu	2013	plasma	√	√	√	√	√	Cubital venous blood	Centrifugation	\	Benzoyl chloroform extraction	Direct reverse transcription Kit	TaqMan	Applied Biosystems	\	\
Jia Wu(2)	2013	plasma	√	√	√	√	√	Cubital venous blood	Centrifugation	\	Benzoyl chloroform extraction	Direct reverse transcription Kit	TaqMan	Applied Biosystems	\	\
Jia Wu(3)	2013	plasma	√	√	√	√	√	Cubital venous blood	Centrifugation	\	Benzoyl chloroform extraction	Direct reverse transcription Kit	TaqMan	Applied Biosystems	\	\
Guofu Zhu	2014	plasma	√	√	√	√	√	Cubital venous blood	Centrifugation	\	Benzoyl chloroform extraction	Direct reverse transcription Kit	Sybr green	TAKARA	12.5/1/1/2.5/8	25
Guofu Zhu(2)	2014	PBMCs	√	√	√	√	√	Cubital venous blood	Ficoll Hypaque density gradient centrifugation	＞90%	TRIzol	Direct reverse transcription Kit	Sybr green	TAKARA	12.5/1/1/2.5/8	25
Guofu Zhu(3)	2014	plasma	√	√	√	√	√	Cubital venous blood	Centrifugation	\	Benzoyl chloroform extraction	Direct reverse transcription Kit	Sybr green	TAKARA	12.5/1/1/2.5/8	25
Guofu Zhu(4)	2014	plasma	√	√	√	√	√	Cubital venous blood	Centrifugation	\	Benzoyl chloroform extraction	Direct reverse transcription Kit	Sybr green	TAKARA	12.5/1/1/2.5/8	25
Ningshi Li	2014	PBMCs	√	√	√	√	√	Cubital venous blood	Ficoll Hypaque density gradient centrifugation	＞90%	TRIzol	Direct reverse transcription Kit	Sybr green	Genecopoeia	10/2/2/2/4	20
Ningshi Li(2)	2014	PBMCs	√	√	√	√	√	Cubital venous blood	Ficoll Hypaque density gradient centrifugation	＞90%	TRIzol	Direct reverse transcription Kit	Sybr green	Genecopoeia	10/2/2/2/4	20
Ningshi Li(3)	2014	PBMCs	√	√	√	√	√	Cubital venous blood	Ficoll Hypaque density gradient centrifugation	＞90%	TRIzol	Direct reverse transcription Kit	Sybr green	Genecopoeia	10/2/2/2/4	20
Ningshi Li(4)	2014	PBMCs	√	√	√	√	√	Cubital venous blood	Ficoll Hypaque density gradient centrifugation	＞90%	TRIzol	Direct reverse transcription Kit	Sybr green	Genecopoeia	10/2/2/2/4	20
Ningshi Li(5)	2014	PBMCs	√	√	√	√	√	Cubital venous blood	Ficoll Hypaque density gradient centrifugation	＞90%	TRIzol	Direct reverse transcription Kit	Sybr green	Genecopoeia	10/2/2/2/4	20
Ningshi Li(6)	2014	PBMCs	√	√	√	√	√	Cubital venous blood	Ficoll Hypaque density gradient centrifugation	＞90%	TRIzol	Direct reverse transcription Kit	Sybr green	Genecopoeia	10/2/2/2/4	20
Ningshi Li(7)	2014	PBMCs	√	√	√	√	√	Cubital venous blood	Ficoll Hypaque density gradient centrifugation	＞90%	TRIzol	Direct reverse transcription Kit	Sybr green	Genecopoeia	10/2/2/2/4	20
Ningshi Li(8)	2014	PBMCs	√	√	√	√	√	Cubital venous blood	Ficoll Hypaque density gradient centrifugation	＞90%	TRIzol	Direct reverse transcription Kit	Sybr green	Genecopoeia	10/2/2/2/4	20
Ningshi Li(9)	2014	PBMCs	√	√	√	√	√	Cubital venous blood	Ficoll Hypaque density gradient centrifugation	＞90%	TRIzol	Direct reverse transcription Kit	Sybr green	Genecopoeia	10/2/2/2/4	20
Qiang Su	2014	PBMCs	√	√	√	√	√	Cubital venous blood	Ficoll Hypaque density gradient centrifugation	＞90%	TRIzol	Direct reverse transcription Kit	Sybr green	\	\	20
Qiang Su(2)	2014	PBMCs	√	√	√	√	√	Cubital venous blood	Ficoll Hypaque density gradient centrifugation	＞90%	TRIzol	Direct reverse transcription Kit	Sybr green	\	\	20
Qiang Su(3)	2014	PBMCs	√	√	√	√	√	Cubital venous blood	Ficoll Hypaque density gradient centrifugation	＞90%	TRIzol	Direct reverse transcription Kit	Sybr green	\	\	20
Qiang Su(4)	2014	PBMCs	√	√	√	√	√	Cubital venous blood	Ficoll Hypaque density gradient centrifugation	＞90%	TRIzol	Direct reverse transcription Kit	Sybr green	\	\	20
Haitao Jiang	2017	PBMCs	√	√	√	√	√	\	\	\	\	\	\	\	\
Yuhua Xia	2017	plasma	√	√	√	√	√	Cubital venous blood	Centrifugation	\	Benzoyl chloroform extraction	Direct reverse transcription Kit	Sybr green	TIANGEN	10/1/0/2/7	20
Duo Zhao	2018	plasma	√	√	√	√	√	Cubital venous blood	Centrifugation	\	Benzoyl chloroform extraction	Direct reverse transcription Kit	TaqMan	\	\	\
Duo Zhao(2)	2018	plasma	√	√	√	√	√	Cubital venous blood	Centrifugation	\	Benzoyl chloroform extraction	Direct reverse transcription Kit	TaqMan	\	\	\
Duo Zhao(3)	2018	PBMCs	√	√	√	√	√	Cubital venous blood	Ficoll Hypaque density gradient centrifugation	＞90%	TRIzol	Direct reverse transcription Kit	TaqMan	\	\	\
Duo Zhao(4)	2018	PBMCs	√	√	√	√	√	Cubital venous blood	Ficoll Hypaque density gradient centrifugation	＞90%	TRIzol	Direct reverse transcription Kit	TaqMan	\	\	\
Xianke Qiu	2018	plasma	√	√	√	√	√	Cubital venous blood	Centrifugation	\	Benzoyl chloroform extraction	Direct reverse transcription Kit	TaqMan	\	\	\
Ziliang Ye	2018	PBMCs	√	√	√	√	√	Cubital venous blood	Centrifugation	\	Benzoyl chloroform extraction	Direct reverse transcription Kit	Sybr green	\	\	\
Ziliang Ye(2)	2018	PBMCs	√	√	√	√	√	Cubital venous blood	Ficoll Hypaque density gradient centrifugation	＞90%	TRIzol	Direct reverse transcription Kit	Sybr green	\	\	\
Ziliang Ye(3)	2018	PBMCs	√	√	√	√	√	Cubital venous blood	Ficoll Hypaque density gradient centrifugation	＞90%	TRIzol	Direct reverse transcription Kit	Sybr green	\	\	\
Ziliang Ye(4)	2018	PBMCs	√	√	√	√	√	Cubital venous blood	Ficoll Hypaque density gradient centrifugation	＞90%	TRIzol	Direct reverse transcription Kit	Sybr green	\	\	\
Ziliang Ye(5)	2018	PBMCs	√	√	√	√	√	Cubital venous blood	Ficoll Hypaque density gradient centrifugation	＞90%	TRIzol	Direct reverse transcription Kit	Sybr green	\	\	\
Deyou Zhang	2019	plasma	√	√	√	√	√	Cubital venous blood	Centrifugation	\	Benzoyl chloroform extraction	Direct reverse transcription Kit	Sybr green	TIANGEN	10/0.4/0.4/2/7.2	20
Deyou Zhang(2)	2019	plasma	√	√	√	√	√	Cubital venous blood	Centrifugation	\	Benzoyl chloroform extraction	Direct reverse transcription Kit	Sybr green	TIANGEN	10/0.4/0.4/2/7.2	20
Guofu Zhu	2019	plasma	√	√	√	√	√	Cubital venous blood	Centrifugation	\	Benzoyl chloroform extraction	Direct reverse transcription Kit	Sybr green	Toyo textile, Osaka, Japan	\	\
Guofu Zhu(2)	2019	PBMCs	√	√	√	√	√	Cubital venous blood	Ficoll Hypaque density gradient centrifugation	＞90%	TRIzol	Direct reverse transcription Kit	Sybr green	Toyo textile, Osaka, Japan	\	\
Guofu Zhu(3)	2019	PBMCs	√	√	√	√	√	Cubital venous blood	Ficoll Hypaque density gradient centrifugation	＞90%	TRIzol	Direct reverse transcription Kit	Sybr green	Toyo textile, Osaka, Japan	\	\
Guofu Zhu(4)	2019	PBMCs	√	√	√	√	√	Cubital venous blood	Ficoll Hypaque density gradient centrifugation	＞90%	TRIzol	Direct reverse transcription Kit	Sybr green	Toyo textile, Osaka, Japan	\	\
Guofu Zhu(5)	2019	plasma	√	√	√	√	√	Cubital venous blood	Centrifugation	\	Benzoyl chloroform extraction	Direct reverse transcription Kit	Sybr green	Toyo textile, Osaka, Japan	\	\
Guofu Zhu(6)	2019	plasma	√	√	√	√	√	Cubital venous blood	Centrifugation	\	Benzoyl chloroform extraction	Direct reverse transcription Kit	Sybr green	Toyo textile, Osaka, Japan	\	\
Kazimierczyk	2019	plasma	√	√	√	√	√	Cubital venous blood	Centrifugation	\	Benzoyl chloroform extraction	Direct reverse transcription Kit	Sybr green	\	\	\
Meiping Lin	2019	plasma	√	√	√	√	√	Cubital venous blood	Centrifugation	\	Benzoyl chloroform extraction	Direct reverse transcription Kit	\	\	\	\
Min Jia	2019	plasma	√	√	√	√	√	Cubital venous blood	Centrifugation	\	Benzoyl chloroform extraction	Direct reverse transcription Kit	Sybr green	Promega	\	\
Min Jia(2)	2019	plasma	√	√	√	√	√	Cubital venous blood	Centrifugation	\	Benzoyl chloroform extraction	Direct reverse transcription Kit	Sybr green	Promega	\	\
Zhentao Lu	2019	PBMCs	√	√	√	√	√	Cubital venous blood	Ficoll Hypaque density gradient centrifugation	＞90%	TRIzol	Direct reverse transcription Kit	Sybr green	\	\	20
Zhentao Lu(2)	2019	PBMCs	√	√	√	√	√	Cubital venous blood	Ficoll Hypaque density gradient centrifugation	＞90%	TRIzol	Direct reverse transcription Kit	Sybr green	\	\	20
Zhentao Lu(3)	2019	PBMCs	√	√	√	√	√	Cubital venous blood	Ficoll Hypaque density gradient centrifugation	＞90%	TRIzol	Direct reverse transcription Kit	Sybr green	\	\	20
Zhentao Lu(4)	2019	PBMCs	√	√	√	√	√	Cubital venous blood	Ficoll Hypaque density gradient centrifugation	＞90%	TRIzol	Direct reverse transcription Kit	Sybr green	\	\	20
Zhentao Lu(5)	2019	PBMCs	√	√	√	√	√	Cubital venous blood	Ficoll Hypaque density gradient centrifugation	＞90%	TRIzol	Direct reverse transcription Kit	Sybr green	\	\	20
Zhentao Lu(6)	2019	PBMCs	√	√	√	√	√	Cubital venous blood	Ficoll Hypaque density gradient centrifugation	＞90%	TRIzol	Direct reverse transcription Kit	Sybr green	\	\	20
Zhentao Lu(7)	2019	PBMCs	√	√	√	√	√	Cubital venous blood	Ficoll Hypaque density gradient centrifugation	＞90%	TRIzol	Direct reverse transcription Kit	Sybr green	\	\	20
Gang Li	2020	plasma	√	√	√	√	√	Cubital venous blood	Centrifugation	\	Benzoyl chloroform extraction	Direct reverse transcription Kit	Sybr green	Baoriyi Biotechnology (Beijing) Co., Ltd	5/0.4/0.4/1/3	10
